# Supplementary material for: Glycoprotein In Vitro N-Glycan Processing Using Enzymes Expressed in E. coli
Source: Molecules. 2023 Mar 18;28(6):2753. doi: 10.3390/molecules28062753 (PMC10051842; doi:10.3390/molecules28062753)
Supplement: Supplementary file 1 [file molecules-28-02753-s001.zip]

Archive with 1 entries (1 files):
- molecules-2226396-supplementary.pdf
